# Supplementary material for: Transamidation Down-Regulates Intestinal Immunity of Recombinant α-Gliadin in HLA-DQ8 Transgenic Mice
Source: Int J Mol Sci. 2021 Jun 29;22(13):7019. doi: 10.3390/ijms22137019 (PMC8268696; doi:10.3390/ijms22137019)
Supplement: Supplementary file 1 [file ijms-22-07019-s001.zip]

Archive with 3 entries (3 files):
- Supplemetary Figure S1.jpg
- Supplemetary Figure S2.jpg
- Supplemetary Figure S3.jpg
